# Supplementary material for: The bladder cancer m6A landscape is defined by global methylation dilution and focal 3′-UTR hypermethylation
Source: EMBO Rep. 2026 Mar 23;27(8):2118–43. doi: 10.1038/s44319-026-00739-y (PMC13121636; doi:10.1038/s44319-026-00739-y)
Supplement: Supplementary file 8 — Source data Fig. 6 [file 44319_2026_739_MOESM8_ESM.zip › Figure 6 Panel F/Cell proliferation VIRMA KD UM-UC-3.xlsx]

## Sheet: Numerical data
	0h (after seeding)				24h				48h				72h				96h
shCtrl	1153000	1124000	1113000	1073000	3285000	3358000	3446000	3064000	7463000	7912000	7577000	7096000	16100000	16730000	17080000	16700000	30660000	30780000	30990000	32070000
sh1	608700	694300	684500	662500	1555000	1592000	1457000	1563000	3142000	3018000	3075000	3058000	6546000	6836000	6894000	6469000	13400000	14270000	13150000	12590000
sh2	728300	695900	748000	657900	1592000	1700000	1587000	1628000	3630000	3351000	3155000	3148000	7295000	6750000	6963000	7177000	15440000	13170000	15450000	13640000

## Sheet: Description
	Numbers represent the measured luminescence by the GLO Max plate reader (Promega)
	n = 4 replicates were quantified per condition (shCtrl, sh1, sh2)
