# Supplementary material for: The bladder cancer m6A landscape is defined by global methylation dilution and focal 3′-UTR hypermethylation
Source: EMBO Rep. 2026 Mar 23;27(8):2118–43. doi: 10.1038/s44319-026-00739-y (PMC13121636; doi:10.1038/s44319-026-00739-y)
Supplement: Supplementary file 8 — Source data Fig. 6 [file 44319_2026_739_MOESM8_ESM.zip › Figure 6 Panel H/Caspase assay VIRMA KD UM-UC-3.xlsx]

## Sheet: Numerical data
	Sample	Titer GLO measurements
	shCtrl	11410000	11760000	11890000	11860000
	sh1	7694000	8086000	8286000	8153000
	sh2	7975000	8408000	8450000	8322000
	Sample	Caspase GLO measurements
	shCtrl	68510	67710	61390	64800
	sh1	128700	121300	120100	125300
	sh2	77140	78580	77850	80930

## Sheet: Description
	Numbers represent the measured luminescence by the GLO Max plate reader (Promega)
	n = 4 replicates were quantified per condition (shCtrl, sh1, sh2)
	Caspase GLO measurements were normalized to Titer GLO measurements
