# Supplementary material for: The bladder cancer m6A landscape is defined by global methylation dilution and focal 3′-UTR hypermethylation
Source: EMBO Rep. 2026 Mar 23;27(8):2118–43. doi: 10.1038/s44319-026-00739-y (PMC13121636; doi:10.1038/s44319-026-00739-y)
Supplement: Supplementary file 8 — Source data Fig. 6 [file 44319_2026_739_MOESM8_ESM.zip › Figure 6 Panel G/Colony formation VIRMA KD UM-UC-3.xlsx]

## Sheet: Numerical data
Quantified by ImageJ Plugin "ColonyArea"
Sample	Well #	Area Percent
shCtrl	1	46.29
shCtrl	2	41.71
shCtrl	3	51.36
sh1	1	29.42
sh1	2	25.94
sh1	3	20.84
sh2	1	23.88
sh2	2	18.58
sh2	3	22.6

## Sheet: Description
	Numbers represent the measured colony areas (covered surface in a 6-well-format) quantified by the ImageJ plugin "ColonyArea"
	n = 3 replicates were quantified per condition (shCtrl, sh1, sh2)
