# Supplementary material for: The bladder cancer m6A landscape is defined by global methylation dilution and focal 3′-UTR hypermethylation
Source: EMBO Rep. 2026 Mar 23;27(8):2118–43. doi: 10.1038/s44319-026-00739-y (PMC13121636; doi:10.1038/s44319-026-00739-y)
Supplement: Supplementary file 9 — Figure EV8 Source Data [file 44319_2026_739_MOESM9_ESM.zip]

Archive with 22 entries (18 files):
- Figure EV8 Panel G/
- Figure EV8 Panel G/Colony formation VIRMA KD RT4.xlsx
- Figure EV8 Panel G/ctrl1.jpeg
- Figure EV8 Panel G/ctrl2.jpeg
- Figure EV8 Panel G/ctrl3.jpeg
- Figure EV8 Panel G/sh1_1.jpeg
- Figure EV8 Panel G/sh1_2.jpeg
- Figure EV8 Panel G/sh1_3.jpeg
- Figure EV8 Panel G/sh2_1.jpeg
- Figure EV8 Panel G/sh2_2.jpeg
- Figure EV8 Panel G/sh2_3.jpeg
- Figure EV8 Panel F/
- Figure EV8 Panel F/Cell proliferation VIRMA KD RT4.xlsx
- Figure EV8 Panel A/
- Figure EV8 Panel A/Western Actin RT4 annotated.png
- Figure EV8 Panel A/Western Actin RT4 Raw TIFF.tif
- Figure EV8 Panel A/Western Actin RT4.jpg
- Figure EV8 Panel A/Western VIRMA RT4 annotated.png
- Figure EV8 Panel A/Western VIRMA RT4 Raw TIFF.tif
- Figure EV8 Panel A/Western VIRMA RT4.jpg
- Figure EV8 Panel H/
- Figure EV8 Panel H/Caspase assay VIRMA KD RT4.xlsx
