# Supplementary material for: The bladder cancer m6A landscape is defined by global methylation dilution and focal 3′-UTR hypermethylation
Source: EMBO Rep. 2026 Mar 23;27(8):2118–43. doi: 10.1038/s44319-026-00739-y (PMC13121636; doi:10.1038/s44319-026-00739-y)
Supplement: Supplementary file 9 — Figure EV8 Source Data [file 44319_2026_739_MOESM9_ESM.zip › Figure EV8 Panel G/Colony formation VIRMA KD RT4.xlsx]

## Sheet: Numerical data
Quantified by ImageJ Plugin "ColonyArea"
Sample	Well #	Area Percent
shCtrl	1	27.95
shCtrl	2	23.65
shCtrl	3	25.89
sh1	1	9.24
sh1	2	15.16
sh1	3	8.46
sh2	1	12.24
sh2	2	10.33
sh2	3	11.33

## Sheet: Description
	Numbers represent the measured colony areas (covered surface in a 6-well-format) quantified by the ImageJ plugin "ColonyArea"
	n = 3 replicates were quantified per condition (shCtrl, sh1, sh2)
