# Supplementary material for: The bladder cancer m6A landscape is defined by global methylation dilution and focal 3′-UTR hypermethylation
Source: EMBO Rep. 2026 Mar 23;27(8):2118–43. doi: 10.1038/s44319-026-00739-y (PMC13121636; doi:10.1038/s44319-026-00739-y)
Supplement: Supplementary file 9 — Figure EV8 Source Data [file 44319_2026_739_MOESM9_ESM.zip › Figure EV8 Panel F/Cell proliferation VIRMA KD RT4.xlsx]

## Sheet: Numerical data
	0h (after seeding)				24h				48h				72h				96h
shCtrl	4689000	4618000	4590000	4474000	8202000	8472000	8451000	8311000	13140000	13120000	13020000	13240000	23160000	22120000	21020000	22720000	30040000	28330000	27340000	29410000
sh1	3232000	2895000	2881000	3101000	4224000	4095000	3981000	4133000	5453000	4913000	5130000	5048000	7663000	7246000	7059000	6793000	9274000	8266000	9053000	9685000
sh2	4047000	4117000	3863000	4095000	5856000	5598000	5239000	5586000	7272000	7043000	7278000	6851000	9725000	9018000	9105000	9348000	13240000	11820000	11570000	12040000

## Sheet: Description
	Numbers represent the measured luminescence by the GLO Max plate reader (Promega)
	n = 4 replicates were quantified per condition (shCtrl, sh1, sh2)
