# Supplementary material for: The bladder cancer m6A landscape is defined by global methylation dilution and focal 3′-UTR hypermethylation
Source: EMBO Rep. 2026 Mar 23;27(8):2118–43. doi: 10.1038/s44319-026-00739-y (PMC13121636; doi:10.1038/s44319-026-00739-y)
Supplement: Supplementary file 9 — Figure EV8 Source Data [file 44319_2026_739_MOESM9_ESM.zip › Figure EV8 Panel H/Caspase assay VIRMA KD RT4.xlsx]

## Sheet: Numerical data
	Sample	Titer GLO measurements
	shCtrl	22600000	23800000	22910000	22510000
	sh1	12670000	13070000	12980000	12790000
	sh2	20660000	20660000	19620000	19580000
	Sample	Caspase GLO measurements
	shCtrl	405000	398300	397900	450500
	sh1	768700	673700	659200	804100
	sh2	783400	876500	838000	913400

## Sheet: Description
	Numbers represent the measured luminescence by the GLO Max plate reader (Promega)
	n = 4 replicates were quantified per condition (shCtrl, sh1, sh2)
	Caspase GLO measurements were normalized to Titer GLO measurements
